# Supplementary material for: Cognitive Brain Networks and Enlarged Perivascular Spaces: Implications for Symptom Severity and Support Needs in Children with Autism
Source: J Clin Med. 2025 Apr 27;14(9):3029. doi: 10.3390/jcm14093029 (PMC12072625; doi:10.3390/jcm14093029)
Supplement: Supplementary file 1 [file jcm-14-03029-s001.zip]

Archive with 1 entries (1 files):
- jcm-3526182-supplementary.pdf
